# Supplementary material for: A Mitosome With Distinct Metabolism in the Uncultured Protist Parasite Paramikrocytos canceri (Rhizaria, Ascetosporea)
Source: Genome Biol Evol. 2023 Feb 15;15(3):evad022. doi: 10.1093/gbe/evad022 (PMC9998036; doi:10.1093/gbe/evad022)
Supplement: evad022_Supplementary_Data [file evad022_supplementary_data.zip]

Archive with 3 entries (3 files):
- Suppl-data_GBE_revision_FINAL_corrected.pdf
- TableS1_GBE_revision1_correction.xlsx
- TableS2_GBE_revision1.xlsx
