# Supplementary material for: A Mitosome With Distinct Metabolism in the Uncultured Protist Parasite Paramikrocytos canceri (Rhizaria, Ascetosporea)
Source: Genome Biol Evol. 2023 Feb 15;15(3):evad022. doi: 10.1093/gbe/evad022 (PMC9998036; doi:10.1093/gbe/evad022)
Supplement: evad022_Supplementary_Data [file evad022_supplementary_data.zip › TableS2_GBE_revision1.xlsx]

## Sheet: Sheet1
name of the Illumina library	Accession number	read library	host	type of tissue	PE reads**	read GC %
healthy tissue DNA.HiSeq_2018	ERR6474676	metagenomic DNA (1)	Cancer pagurus	healthy, claw muscle	2 x 84041113	40
healthy tissue cDNA.MiSeq_2018	ERR6496564	metranscriptomic cDNA (1)	Cancer pagurus	healthy, claw muscle	2 x 8524575	49
diseased tissue DNA.HiSeq_2018	ERR6496855	metagenomic DNA (1)	Cancer pagurus	diseased, antennal gland	2 x 112629383	34
diseased tissue cDNA.MiSeq_2018	ERR6496856	metranscriptomic cDNA (1)	Cancer pagurus	diseased, antennal gland	2 x 8158728	48
diseased tissue DNA.HiSeq_2014	ERR6496965	metagenomic DNA (2)	Cancer pagurus	diseased, antennal gland	2 x 7093938	36
P. canceri DNA.HiSeq_2018	ERR6496897	decontaminated DNA in START 1*	removed	-	2 x 47955599	30
P. canceri cDNA.MiSeq_2018	ERR6496963	decontaminated cDNA in START 3*	removed	-	2 x 5312634	48
P. canceri DNA.MiSeq_2014	ERR6497049	decontaminated DNA in START 2*	removed	-	2 x 2375278	32
* see Figure 1 of the bioinformatic workflow; ** number of raw reads after trimming and adapter removal (FastQC output);
(1) read library sequenced for this study; (2) library sequenced by Hartikainen et al 2014;
